# Supplementary material for: Ganoderma pfeifferi Bres. and Ganoderma resinaceum Boud. as Potential Therapeutic Agents: A Comparative Study on Antiproliferative and Lipid-Lowering Properties
Source: J Fungi (Basel). 2024 Jul 19;10(7):501. doi: 10.3390/jof10070501 (PMC11277669; doi:10.3390/jof10070501)
Supplement: Supplementary file 1 [file jof-10-00501-s001.zip]

Archive with 1 entries (1 files):
- jof-3088064-supplementary.pdf
